# Supplementary material for: Comparison between Exercise Program–Foot Orthoses Treatment and Exercise Program Alone after Pilon Fracture Surgery: Study Protocol for a Randomized Controlled Trial
Source: Life (Basel). 2023 Nov 10;13(11):2187. doi: 10.3390/life13112187 (PMC10672240; doi:10.3390/life13112187)
Supplement: Supplementary file 1 [file life-13-02187-s001.zip]

Archive with 1 entries (1 files):
- life-2600843-supplementary.pdf
